# Supplementary material for: Adverse Reactions to Dry Needling Therapy: Insights from Polish Physiotherapy Practice
Source: J Clin Med. 2024 Nov 21;13(23):7032. doi: 10.3390/jcm13237032 (PMC11642314; doi:10.3390/jcm13237032)
Supplement: Supplementary file 1 [file jcm-13-07032-s001.zip]

Archive with 1 entries (1 files):
- jcm-3328482-supplementary.pdf
